# Supplementary material for: Comprehensive Transcriptome Analysis of Rare Carpinus putoensis Plants under NO2 stress
Source: Genes (Basel). 2021 May 17;12(5):754. doi: 10.3390/genes12050754 (PMC8156095; doi:10.3390/genes12050754)
Supplement: Supplementary file 1 [file genes-12-00754-s001.zip]

Archive with 1 entries (1 files):
- genes-1110121 supplementary.pdf
